# Supplementary material for: Isolation of Aquatic Plant Growth-Promoting Bacteria for the Floating Plant Duckweed (Lemna minor)
Source: Microorganisms. 2022 Aug 3;10(8):1564. doi: 10.3390/microorganisms10081564 (PMC9416352; doi:10.3390/microorganisms10081564)
Supplement: Supplementary file 1 [file microorganisms-10-01564-s001.zip]

Archive with 1 entries (1 files):
- microorganisms-1813772-supplementary.pdf
